# Supplementary material for: Evaluation of a Luminometric Cell Counting System in Context of Antimicrobial Photodynamic Inactivation
Source: Microorganisms. 2022 Apr 30;10(5):950. doi: 10.3390/microorganisms10050950 (PMC9147394; doi:10.3390/microorganisms10050950)
Supplement: Supplementary file 1 [file microorganisms-10-00950-s001.zip]

Archive with 1 entries (1 files):
- microorganisms-1683188-supplementary.pdf
